# Supplementary material for: Diagnostic and Prognostic Power of Active DNA Demethylation Pathway Intermediates in Acute Myelogenous Leukemia and Myelodysplastic Syndromes
Source: Cells. 2022 Mar 4;11(5):888. doi: 10.3390/cells11050888 (PMC8909098; doi:10.3390/cells11050888)
Supplement: Supplementary file 1 [file cells-11-00888-s001.zip]

Archive with 1 entries (1 files):
- cells-1560411-supplementary.pdf
